# Supplementary material for: Comparison of self-reported and performance-based measures of functional ability in elderly patients in an emergency department: implications for selection of clinical outcome measures
Source: BMC Geriatr. 2016 Nov 29;16:199. doi: 10.1186/s12877-016-0376-1 (PMC5129645; doi:10.1186/s12877-016-0376-1)
Supplement: Additional file 1: — Data used for analysis. (XLS 33 kb) [file 12877_2016_376_MOESM1_ESM.xls]

## Sheet: Sheet1
lbnr	sex	aktion	tug	rss	b1spis	b2forflyt	b3hyg	b4toilet	b5bad	b6mob	b7trap	b8paakl	b9tarm	b10blaere	bsum	barthelfys	barthelerg	tuganvend	rssanvend	ampsanvend	tidfys	tidergo	performed_rss	performed_tug	performed_amps	amps_motor	amps_process	alder	aldersgr	diagnosegruppe
1	1	dn390		0	2	3	1	2	0	2	0	2	2	2	16	5	7	10	7	9	12	75	1	0	1	0.18	0.54	90.0698	3	1
2	0	de119a	6.56	7	2	3	1	2	1	3	2	1	2	2	19	8	7	10	10	9	25	75	1	1	1	0.9	0.8	68.1396	1	2
3	0	dz033e		0	2	2	0	1	0	3	0	1	1	1	11	5	4		7	8	30	90	1	0	1	-0.11	-0.2	70.527	1	6
4	1	dj189	105.12	0	2	2	1	2	0	3	0	2	2	2	16	5	7	8	9		40		1	1	0			89.8563	3	3
5	1	dz039	12.78	7	2	3	1	2	1	3	2	2	2	0	18	8	8	10	10	8	24	55	1	1	1	1.19	1.33	75.0253	2	6
6	0	dj449	42.2	14	2	3	1	2	1	3	2	2	2	2	20	8	8	10	10		21		1	1	0			69.1554	1	3
7	0	dc679		0	2	3	1	2	0	3	1	2	1	1	16	7	7		10	8	10	60	1	0	1	-1.93	-0.07	91.5866	3	6
8	0	dr339	13.72	5	2	3	1	2	1	3	2	2	2	2	20	8	8	10	10		15		1	1	0			77.6893	2	7
9	1	de119	21.4	0	2	3	1	1	0	3	0	1	2	0	13	6	5	10	10	8	20	60	1	1	1	0.67	0.46	89.1143	3	2
10	1	dn184	39.4	0	2	3	1	1	0	3	1	2	1	1	15	7	6	8	8	8	28	70	1	1	1	0.25	0.79	89.0787	3	1
11	0	dr252a	8.5	8	2	3	1	2	1	3	2	2	2	2	20	8	8	10	10	9	10	60	1	1	1	1.15	0.67	84.2382	2	7
12	1	dr740	5	9	2	3	1	2	1	3	2	2	2	2	20	8	8	5	5	10	10	60	1	1	1	2.24	1.22	68.4189	1	7
13	1	dz039		0	2	2	0	0	0	3	0	1	0	0	8	5	3		10		27		1	0	0			82.4969	2	6
14	0	dj459	6.4	5	2	3	1	2	1	3	2	2	2	2	20	8	8	10	10	9	22	40	1	1	1	1.71	1.41	67.9151	1	3
15	1	dj440		4	2	3	0	0	0	3	2	2	2	2	16	8	4		10	8	7	55	1	0	1	0.8	0.94	76.4627	2	3
16	0	dm549	15.9	5	2	3	1	2	1	3	2	2	2	2	20	8	8	10	10	8	115	60	1	1	1	0.49	0.51	75.0253	2	5
17	1	dm545		0	2	3	0	1	0	2	0	1	1	2	12	5	4		5	8	7	55	1	0	1	-0.06	0.53	86.1218	3	5
18		.
19	1	dn390	10.5	8	2	3	0	2	0	3	2	2	2	2	20	8	8	10		10	27		1	1	0			79.3539	2	1
20	0	dj449	17.7	2	2	3	0	2	0	3	1	2	2	2	17	7	6	4	4		30		1	1	0			80.9938	2	3
21		.
22	1	de869a	9.4	0	2	3	1	2	1	3	2	2	2	1	19	8	8	10	10	8	30	45	1	1	1	1.19	0.83	92.731	3	2
23	0	dj441	10.8	7	2	3	1	2	1	3	2	2	2	2	20	8	8	10	10	9	15	50	1	1	1	0.95	0.86	80.3723	2	3
24	0	dj159	9.9	13	2	3	1	2	1	3	2	2	2	2	20	8	8	8	6	9	15	50	1	1	1	1.38	0.7	88.512	3	3
25	0	dr060		4	2	3	1	2	1	3	2	2	2	2	20	8	8		10	10	15	45	1	0	1	0.96	1.06	81.117	2	7
26	1	de871a	8.7	6	2	3	1	2	1	3	2	2	2	2	20	8	8	10	10	9	20	45	1	1	1	1.19	0.8	66.0862	1	2
27	0	di500		0	2	3	1	2	1	3	2	2	2	2	20	8	8		9	7	30	40	1	0	1	0.95	0.86	85.1143	3	4
28	1	dz038	16.4	0	2	3	1	2	1	3	2	2	2	1	19	8	8	10	10		30		1	1	0			88.4216	3	6
29	1	dm485	31	0	2	2	1	1	0	3	1	1	1	1	13	6	5	6	10		15		1	1	0			83.9507	2	5
30	1	dr119	18.44	9	2	3	1	2	0	3	1	2	2	2	18	7	7	10	10	8	20	45	1	1	1	1.05	0.21	94.3901	3	7
31	0	dr559	13.4	0	2	3	1	2	1	3	2	2	2	2	20	8	8	10	10	7	20	45	1	1	1	1.05	0.45	79.614	2	7
32	1	de869a			2	2	0	2	0	2	0	1	2	1	12	4	5											81.6564	2	2
33	1	di519	28.2	0	2	3	1	2	0	3	1	2	2	2	18	7	7			8	20	60	1	1	1	0.85	0.83	85.0294	3	4
34	1	dz035	14.6	0	2	3	1	2	0	3	2	2	2	2	19	8	7	7	7	9	20	55	1	1	1	0.87	0.46	71.6058	1	6
35	0	dm029			2	2	1	1	0	0	0	1	2	2	11	2	5											76.2081	2	5
36	0	di109	8.2	12	2	3	1	2	1	3	2	2	2	2	20	8	8	10	10	7	10	45	1	1	1	2.09	1.33	90.2505	3	4
37		.
38	0	dt796d	28.3	0	2	3	1	2	0	3	0	2	2	2	17	6	7	10	10	8	20	50	1	1	1	0.87	-0.13	81.3388	2	6
39	0	dr559	14.1	0	2	3	1	2	1	3	2	2	2	2	20	8	8	10	10	9	25	70	1	1	1	1.25	1.13	69.1992	1	7
40		.
41	1	dn390	9.1	7	2	3	1	2	1	3	2	2	2	2	20	8	8	10	10	9	20	60	1	1	1	1.87	0.76	81.3552	2	1
42	1	dr559a	6.3	13	2	3	1	2	1	3	2	2	2	2	20	8	8	10	10	8	12	40	1	1	1	2.34	1.55	66.1246	1	7
43	1	dn390		0	2	3	1	2	1	3	2	2	2	2	20	8	8		5	8	20	75	1	0	1	-0.11	-0.46	89.1937	3	1
44		.
45	1	dr568d			2	3	1	2	1	3	2	2	2	2	20	8	8											70.757	1	7
46	1	dr559b		0	2	3	1	2	1	3	2	2	2	2	20	8	8	10					1	0	1	0.85	0.48	88.7036	3	7
47	0	dr42	6.81	14	2	3	1	2	1	2	2	2	2	2	19	8	8						1	1	1	2.05	1.25	78.924	2	7
48	1	de119	10.06	10	2	3	1	2	1	3	2	2	2	2	20	8	8						1	1	1	1.81	-0.41	84.8953	2	2
49	1	dm819	39.6	0	2	3	0	2	0	3	1	1	2	2	16	7	5						1	1	1	-0.17	0.61	79.3895	2	5
50	1	dz509	39.6	0	2	3	1	2	0	3	1	2	2	2	18	7	7						1	1	1	-0.03	-2	86.1054	3	6
51	0	de119			2	3	1	2	1	3	2	2	2	2	20	8	8						1	1	1	2.09	0.75	72.4079	1	2
52	1	dk250	9.35	10	2	3	1	2	0	3	1	2	2	2	18	7	7						1	1	1	2.03	1.52	68.8816	1	6
53	1	dz509	7.3	0	2	3	1	2	1	3	2	2	2	2	20	8	8						1	1	1	1.17	0.59	66.7789	1	6
54	0	dk439	15.19	10	2	3	1	2	1	2	2	2	2	2	18	6	8						1	1	1	0.86	0.73	72.7365	1	6
55	1	dz509	23.5	10	2	3	1	2	1	3	2	2	2	2	20	8	8						1	1	1	1.12	0.85	88.3066	3	6
56	1	de871	31.75	0	2	3	0	1	0	2	2	2	2	2	15	7	5						1	1	1	1.04	1.51	88.6297	3	2
57	1	dr064	6.8	10	2	3	1	2	1	3	2	2	2	2	20	8	8						1	1	0			81.9329	2	7
58	0	di499	13.13	1	2	3	1	2	1	3	1	2	0	2	16	7	7						1	1	0	1.14	1.52	79.5127	2	4
59	1	di519	30.01	0	2	3	1	2	0	3	1	1	2	2	17	7	6						1	1	0	0.27	0.16	80.5421	2	4
60	0		13.4	6	2	2	1	1	1	2	1	2	2	2	17	6	8						1	1	0	1.71	1.88	73.692	1	6
61	0	dz039	15.2	9	2	3	1	2	1	2	1	2	2	2	18	6	8						1	1	1	1.09	1.45	77.2594	2	6
62	0	dn189	13.3	7	2	3	1	2	1	3	2	2	2	0	18	8	8						1	1	1	1.24	1.71	91.0828	3	1
63	1	dn189	16.7	0	1	3	1	2	0	3	0	2	1	0	13	6	6						1	1	1	1.07	1.35	80.9555	2	1
64	1	de119	22.6	8	1	2	1	0	0	3	1	1	1	1	11	6	3						1	1	1	0.65	0.64	84.9254	2	2
65	1	da084	35.1	4	2	3	1	2	0	0	0	2	2	2	14	3	7						1	1	1	0.67	0.65	83.6441	2	6
66	0	dn390	8.2	14	2	3	1	2	1	3	2	2	2	2	20	8	8						1	1	1	0.81	0.17	81.3005	2	1
